# Supplementary material for: Biotransformation of Chlorpyrifos Shewanella oneidensis MR-1 in the Presence of Goethite: Experimental Optimization and Degradation Products
Source: Toxics. 2024 May 31;12(6):402. doi: 10.3390/toxics12060402 (PMC11209498; doi:10.3390/toxics12060402)
Supplement: Supplementary file 1 [file toxics-12-00402-s001.zip]

Archive with 1 entries (1 files):
- toxics-3023503-supplementary.pdf
